# Supplementary material for: AI in Healthcare: Time-Series Forecasting Using Statistical, Neural, and Ensemble Architectures
Source: Front Big Data. 2020 Mar 19;3:4. doi: 10.3389/fdata.2020.00004 (PMC7931939; doi:10.3389/fdata.2020.00004)
Supplement: Supplementary file 1 [file Data_Sheet_1.CSV]

Date	Average Daily Expenditure on Medicine A in Dollars
1/2/2011	402.0533776
1/3/2011	496.0585705
1/4/2011	753.8239654
1/5/2011	325.7021809
1/6/2011	381.8322048
1/7/2011	443.0380062
1/8/2011	503.2326388
1/9/2011	519.9552481
1/10/2011	507.6204558
1/11/2011	406.9229416
1/12/2011	464.2415931
1/13/2011	374.1865775
1/14/2011	403.2353335
1/15/2011	716.8959862
1/16/2011	507.5058883
1/17/2011	410.2089842
1/18/2011	413.4235078
1/19/2011	418.1286172
1/20/2011	386.3892975
1/21/2011	451.3775547
1/22/2011	437.6748467
1/23/2011	526.2413525
1/24/2011	388.5967165
1/25/2011	430.7581603
1/26/2011	351.0760847
1/27/2011	398.1877869
1/28/2011	366.3044223
1/29/2011	436.9846056
1/30/2011	370.9192443
1/31/2011	455.1034793
2/1/2011	324.1163003
2/2/2011	435.3421737
2/3/2011	477.2368785
2/4/2011	510.5840902
2/5/2011	444.1176533
2/6/2011	506.7936757
2/7/2011	647.7248521
2/8/2011	445.6800092
2/9/2011	457.9579138
2/10/2011	373.2556366
2/11/2011	420.2976388
2/12/2011	519.5596261
2/13/2011	617.9440694
2/14/2011	444.7771692
2/15/2011	496.6907762
2/16/2011	396.3839836
2/17/2011	429.8104172
2/18/2011	409.0078526
2/19/2011	379.8724837
2/20/2011	507.8668702
2/21/2011	468.3176268
2/22/2011	459.736267
2/23/2011	441.2807673
2/24/2011	429.3871738
2/25/2011	417.2776895
2/26/2011	280.6290397
2/27/2011	516.8668893
2/28/2011	461.4161671
3/1/2011	400.6637488
3/2/2011	363.6608805
3/3/2011	416.4651896
3/4/2011	597.1128354
3/5/2011	463.1397244
3/6/2011	468.7094485
3/7/2011	489.427389
3/8/2011	422.5637365
3/9/2011	580.406021
3/10/2011	467.949183
3/11/2011	490.6656061
3/12/2011	502.0766563
3/13/2011	523.7259134
3/14/2011	431.0667962
3/15/2011	441.6083246
3/16/2011	452.0395819
3/17/2011	444.694688
3/18/2011	661.8042289
3/19/2011	483.4539705
3/20/2011	465.225777
3/21/2011	472.2449881
3/22/2011	436.1102498
3/23/2011	489.4794291
3/24/2011	496.4156169
3/25/2011	368.4881194
3/26/2011	432.3289917
3/27/2011	385.6003275
3/28/2011	471.6237952
3/29/2011	401.9450385
3/30/2011	404.14207
3/31/2011	557.0160699
4/1/2011	431.3819928
4/2/2011	523.0159333
4/3/2011	500.2875163
4/4/2011	427.1616304
4/5/2011	449.8372795
4/6/2011	525.6202306
4/7/2011	357.8151075
4/8/2011	460.837315
4/9/2011	481.0468489
4/10/2011	494.2268771
4/11/2011	498.7767405
4/12/2011	662.64487
4/13/2011	495.3020435
4/14/2011	697.8050208
4/15/2011	454.0055534
4/16/2011	604.3603265
4/17/2011	371.721325
4/18/2011	447.0850466
4/19/2011	428.5890054
4/20/2011	411.1358365
4/21/2011	491.8423408
4/22/2011	462.8583553
4/23/2011	395.9726258
4/24/2011	529.6132138
4/25/2011	432.3921239
4/26/2011	454.2828797
4/27/2011	573.4190135
4/28/2011	458.5465023
4/29/2011	414.4047393
4/30/2011	614.363157
5/1/2011	403.0521341
5/2/2011	629.3066882
5/3/2011	549.3074365
5/4/2011	498.427157
5/5/2011	482.3917991
5/6/2011	414.5531525
5/7/2011	473.2918044
5/8/2011	463.6608341
5/9/2011	473.846411
5/10/2011	494.7812287
5/11/2011	501.0510535
5/12/2011	505.6846281
5/13/2011	505.6768182
5/14/2011	463.7899556
5/15/2011	413.2434778
5/16/2011	469.1553136
5/17/2011	505.806205
5/18/2011	408.7604983
5/19/2011	428.8698392
5/20/2011	470.1039574
5/21/2011	532.5102613
5/22/2011	205.0990992
5/23/2011	533.5737706
5/24/2011	429.0132848
5/25/2011	485.907356
5/26/2011	518.9369306
5/27/2011	454.0635118
5/28/2011	392.5318818
5/29/2011	444.1593347
5/30/2011	682.0554336
5/31/2011	432.9244364
6/1/2011	398.2429125
6/2/2011	692.2154442
6/3/2011	532.7624629
6/4/2011	499.1916259
6/5/2011	819.4299748
6/6/2011	411.9077089
6/7/2011	509.5882088
6/8/2011	671.969635
6/9/2011	486.7689697
6/10/2011	564.6577277
6/11/2011	558.3510444
6/12/2011	417.75893
6/13/2011	429.0984509
6/14/2011	447.9389608
6/15/2011	495.5816983
6/16/2011	467.3301316
6/17/2011	470.1978806
6/18/2011	489.5103108
6/19/2011	433.363023
6/20/2011	537.4781734
6/21/2011	817.826009
6/22/2011	428.1838359
6/23/2011	508.1304792
6/24/2011	438.775417
6/25/2011	491.6160965
6/26/2011	475.7199712
6/27/2011	498.4024791
6/28/2011	477.2063966
6/29/2011	497.4215015
6/30/2011	482.1638918
7/1/2011	366.5947679
7/2/2011	461.9837366
7/3/2011	508.4154358
7/4/2011	407.3874886
7/5/2011	484.2087286
7/6/2011	450.4537753
7/7/2011	693.4463932
7/8/2011	490.5488616
7/9/2011	550.2380193
7/10/2011	482.4030671
7/11/2011	556.9575522
7/12/2011	503.1485952
7/13/2011	531.4277085
7/14/2011	479.8173582
7/15/2011	499.7440435
7/16/2011	547.4093867
7/17/2011	558.5204117
7/18/2011	494.6192795
7/19/2011	504.8430611
7/20/2011	522.6685106
7/21/2011	819.6042235
7/22/2011	462.7340837
7/23/2011	470.8766346
7/24/2011	513.836112
7/25/2011	493.3215667
7/26/2011	530.6694585
7/27/2011	489.0912608
7/28/2011	405.4066156
7/29/2011	445.0916081
7/30/2011	507.2640791
7/31/2011	659.4922612
8/1/2011	464.4767365
8/2/2011	413.8226286
8/3/2011	340.0338085
8/4/2011	461.9639967
8/5/2011	671.5851491
8/6/2011	552.7565463
8/7/2011	493.5001035
8/8/2011	678.0065775
8/9/2011	434.7669314
8/10/2011	486.8199314
8/11/2011	455.4581475
8/12/2011	566.0196338
8/13/2011	537.7040699
8/14/2011	566.0801169
8/15/2011	538.0932292
8/16/2011	510.0557029
8/17/2011	406.8901417
8/18/2011	504.8676376
8/19/2011	500.6677894
8/20/2011	457.0384822
8/21/2011	321.7562428
8/22/2011	577.6837358
8/23/2011	641.6412593
8/24/2011	886.7963239
8/25/2011	458.7244584
8/26/2011	471.7422782
8/27/2011	447.1579402
8/28/2011	430.2094742
8/29/2011	628.2127729
8/30/2011	414.3224404
8/31/2011	419.688866
9/1/2011	564.2782393
9/2/2011	516.7035455
9/3/2011	475.0461134
9/4/2011	444.1114584
9/5/2011	403.1741315
9/6/2011	530.9460696
9/7/2011	592.3522323
9/8/2011	546.6791329
9/9/2011	488.0737944
9/10/2011	331.6992572
9/11/2011	465.5320218
9/12/2011	608.6012985
9/13/2011	521.3046963
9/14/2011	497.0419403
9/15/2011	548.7952654
9/16/2011	432.6307934
9/17/2011	477.5663737
9/18/2011	482.5646499
9/19/2011	581.7046507
9/20/2011	535.2137779
9/21/2011	935.7597639
9/22/2011	423.1649019
9/23/2011	502.0710149
9/24/2011	560.4406984
9/25/2011	359.4449578
9/26/2011	424.2092926
9/27/2011	468.2222803
9/28/2011	506.9184183
9/29/2011	568.4261043
9/30/2011	449.666859
10/1/2011	528.3909131
10/2/2011	377.0312888
10/3/2011	409.0891197
10/4/2011	484.2990336
10/5/2011	433.7121779
10/6/2011	428.6694547
10/7/2011	541.7955363
10/8/2011	462.8795567
10/9/2011	612.4297683
10/10/2011	468.1442303
10/11/2011	489.796769
10/12/2011	461.8271096
10/13/2011	519.9008573
10/14/2011	550.8361852
10/15/2011	672.0436782
10/16/2011	438.2492485
10/17/2011	628.4929011
10/18/2011	483.945336
10/19/2011	582.2729484
10/20/2011	537.7719076
10/21/2011	474.524608
10/22/2011	429.8820808
10/23/2011	622.3987763
10/24/2011	584.5984441
10/25/2011	454.7615874
10/26/2011	433.6832754
10/27/2011	483.181621
10/28/2011	859.6520967
10/29/2011	362.5942796
10/30/2011	421.0749171
10/31/2011	460.9143603
11/1/2011	451.278056
11/2/2011	404.4464274
11/3/2011	496.3901587
11/4/2011	411.7502428
11/5/2011	491.3614599
11/6/2011	447.0150852
11/7/2011	470.5067919
11/8/2011	533.4759913
11/9/2011	361.864108
11/10/2011	495.6094252
11/11/2011	481.8115461
11/12/2011	385.0036895
11/13/2011	648.3271194
11/14/2011	635.5006988
11/15/2011	631.789043
11/16/2011	487.4092161
11/17/2011	674.1604713
11/18/2011	456.9440017
11/19/2011	633.5832942
11/20/2011	315.0339672
11/21/2011	533.68124
11/22/2011	412.1116009
11/23/2011	455.4188098
11/24/2011	436.5227123
11/25/2011	631.7383374
11/26/2011	532.5339986
11/27/2011	600.8307374
11/28/2011	525.2866471
11/29/2011	437.4813904
11/30/2011	559.857679
12/1/2011	351.7049966
12/2/2011	485.0871793
12/3/2011	463.2894763
12/4/2011	457.8678141
12/5/2011	418.6534162
12/6/2011	505.077121
12/7/2011	525.3307325
12/8/2011	444.1337555
12/9/2011	477.2929238
12/10/2011	465.118079
12/11/2011	476.3640314
12/12/2011	567.4370747
12/13/2011	687.199166
12/14/2011	466.3203712
12/15/2011	546.2455638
12/16/2011	547.1487988
12/17/2011	640.165509
12/18/2011	730.1362971
12/19/2011	377.6920403
12/20/2011	510.4872659
12/21/2011	458.2817504
12/22/2011	634.8079055
12/23/2011	426.6919218
12/24/2011	344.3580356
12/25/2011	572.3505357
12/26/2011	541.3740298
12/27/2011	478.6385206
12/28/2011	548.9156544
12/29/2011	482.5006981
12/30/2011	515.7471261
12/31/2011	508.8463934
1/1/2012	638.9023096
1/2/2012	544.7103904
1/3/2012	490.605766
1/4/2012	371.9825253
1/5/2012	456.7120624
1/6/2012	513.1184203
1/7/2012	395.6237083
1/8/2012	460.4395711
1/9/2012	554.9444989
1/10/2012	472.9844153
1/11/2012	561.0294387
1/12/2012	566.1310686
1/13/2012	610.112284
1/14/2012	567.0766875
1/15/2012	305.6487271
1/16/2012	511.4616746
1/17/2012	441.4891577
1/18/2012	452.6804905
1/19/2012	394.4623222
1/20/2012	474.5692381
1/21/2012	396.8296839
1/22/2012	436.5153456
1/23/2012	641.5507614
1/24/2012	514.5119576
1/25/2012	411.9586348
1/26/2012	402.5254673
1/27/2012	481.8416139
1/28/2012	502.1782808
1/29/2012	513.6610395
1/30/2012	517.3577753
1/31/2012	429.0410375
2/1/2012	534.6775007
2/2/2012	456.0639728
2/3/2012	464.1885526
2/4/2012	515.1292814
2/5/2012	584.4529244
2/6/2012	555.5627629
2/7/2012	479.5667511
2/8/2012	459.7198966
2/9/2012	472.7134968
2/10/2012	386.7248352
2/11/2012	445.9675502
2/12/2012	248.8403614
2/13/2012	496.4133092
2/14/2012	492.8902812
2/15/2012	483.6741209
2/16/2012	449.5891811
2/17/2012	494.4075627
2/18/2012	438.26756
2/19/2012	566.9168717
2/20/2012	434.7191037
2/21/2012	470.0341616
2/22/2012	419.6509484
2/23/2012	478.0938967
2/24/2012	443.5656402
2/25/2012	426.3975133
2/26/2012	319.5828259
2/27/2012	381.5416927
2/28/2012	397.5393576
2/29/2012	430.6969873
3/1/2012	460.0499532
3/2/2012	605.0168527
3/3/2012	484.5065295
3/4/2012	513.7429151
3/5/2012	507.6445218
3/6/2012	505.3845114
3/7/2012	479.8278697
3/8/2012	601.1592357
3/9/2012	470.7948222
3/10/2012	643.5673736
3/11/2012	625.2265624
3/12/2012	528.3537748
3/13/2012	494.261817
3/14/2012	441.5856536
3/15/2012	464.30268
3/16/2012	566.9351245
3/17/2012	339.337384
3/18/2012	309.0710691
3/19/2012	476.5773104
3/20/2012	574.4239264
3/21/2012	547.9639036
3/22/2012	490.2073168
3/23/2012	418.1095634
3/24/2012	483.2412865
3/25/2012	426.7171982
3/26/2012	427.3492348
3/27/2012	565.5597861
3/28/2012	389.7888923
3/29/2012	405.3100022
3/30/2012	451.0507603
3/31/2012	367.8208992
4/1/2012	826.3959959
4/2/2012	783.2966354
4/3/2012	435.9684049
4/4/2012	536.5036138
4/5/2012	435.2493506
4/6/2012	479.82152
4/7/2012	400.4729407
4/8/2012	615.1338783
4/9/2012	513.7327123
4/10/2012	470.7805314
4/11/2012	597.0130044
4/12/2012	517.5311843
4/13/2012	428.7302345
4/14/2012	443.1062988
4/15/2012	384.8118032
4/16/2012	557.3728028
4/17/2012	436.3386148
4/18/2012	548.1934508
4/19/2012	457.6674594
4/20/2012	491.9636917
4/21/2012	468.5600295
4/22/2012	348.6009811
4/23/2012	535.1410572
4/24/2012	382.8359426
4/25/2012	454.7400068
4/26/2012	425.9356587
4/27/2012	406.5035525
4/28/2012	359.5315953
4/29/2012	546.6815
4/30/2012	442.3838843
5/1/2012	401.9254144
5/2/2012	479.9568103
5/3/2012	503.2459547
5/4/2012	483.6976156
5/5/2012	808.3808981
5/6/2012	475.7842435
5/7/2012	546.4587279
5/8/2012	573.226645
5/9/2012	568.2319376
5/10/2012	483.3672021
5/11/2012	496.5256061
5/12/2012	455.3637435
5/13/2012	401.6700381
5/14/2012	648.6770704
5/15/2012	586.8857203
5/16/2012	422.0662922
5/17/2012	558.2424021
5/18/2012	436.0363199
5/19/2012	381.4262011
5/20/2012	507.1259448
5/21/2012	523.5084764
5/22/2012	370.3708685
5/23/2012	488.1895321
5/24/2012	466.2813161
5/25/2012	458.3822876
5/26/2012	445.7118221
5/27/2012	306.5429086
5/28/2012	499.8032914
5/29/2012	368.7398412
5/30/2012	377.5883938
5/31/2012	484.8278399
6/1/2012	598.1115241
6/2/2012	402.6988922
6/3/2012	457.9556653
6/4/2012	531.3626862
6/5/2012	359.1994673
6/6/2012	546.6494447
6/7/2012	490.0266868
6/8/2012	517.3251482
6/9/2012	512.1311544
6/10/2012	469.1681255
6/11/2012	457.2387813
6/12/2012	516.5421914
6/13/2012	481.5335395
6/14/2012	529.1469848
6/15/2012	470.1558811
6/16/2012	590.9640012
6/17/2012	666.9533333
6/18/2012	490.9214544
6/19/2012	404.4171505
6/20/2012	441.4457265
6/21/2012	410.0328163
6/22/2012	386.283218
6/23/2012	344.1741641
6/24/2012	414.5872463
6/25/2012	475.958406
6/26/2012	431.664927
6/27/2012	499.221475
6/28/2012	479.6533253
6/29/2012	495.4912657
6/30/2012	432.4739943
7/1/2012	522.8856327
7/2/2012	390.4328643
7/3/2012	519.3001065
7/4/2012	527.6097988
7/5/2012	410.8511081
7/6/2012	587.7340103
7/7/2012	496.9841359
7/8/2012	471.3131297
7/9/2012	450.8926732
7/10/2012	454.4446625
7/11/2012	518.1776257
7/12/2012	480.0851868
7/13/2012	548.3881719
7/14/2012	538.7515354
7/15/2012	510.7003042
7/16/2012	465.0600652
7/17/2012	438.0286757
7/18/2012	542.1537449
7/19/2012	521.9833303
7/20/2012	450.4965212
7/21/2012	483.8128625
7/22/2012	700.2954768
7/23/2012	441.7608914
7/24/2012	437.9869973
7/25/2012	476.4286163
7/26/2012	480.3246373
7/27/2012	444.7321561
7/28/2012	390.016106
7/29/2012	386.5097321
7/30/2012	515.9614415
7/31/2012	450.8358252
8/1/2012	598.351205
8/2/2012	523.0762915
8/3/2012	469.3539875
8/4/2012	573.8264355
8/5/2012	502.2266368
8/6/2012	397.83416
8/7/2012	389.8953147
8/8/2012	567.6716354
8/9/2012	462.8708663
8/10/2012	438.4501112
8/11/2012	436.7430151
8/12/2012	409.5271988
8/13/2012	375.5094416
8/14/2012	454.5318245
8/15/2012	502.9072025
8/16/2012	533.1222863
8/17/2012	512.8234736
8/18/2012	509.447484
8/19/2012	692.5307431
8/20/2012	613.4550314
8/21/2012	457.6084181
8/22/2012	438.6669139
8/23/2012	433.919305
8/24/2012	519.7821116
8/25/2012	444.4425039
8/26/2012	553.1881686
8/27/2012	434.3113265
8/28/2012	420.1935258
8/29/2012	502.2316835
8/30/2012	573.260483
8/31/2012	522.0985218
9/1/2012	472.6727104
9/2/2012	416.221307
9/3/2012	527.957887
9/4/2012	648.7868812
9/5/2012	563.7347645
9/6/2012	463.5656934
9/7/2012	520.5176126
9/8/2012	448.8534227
9/9/2012	373.6388461
9/10/2012	441.5377316
9/11/2012	506.2052659
9/12/2012	574.3630286
9/13/2012	539.6756972
9/14/2012	559.2174546
9/15/2012	400.6148468
9/16/2012	262.9347144
9/17/2012	582.543782
9/18/2012	518.9348707
9/19/2012	472.8939924
9/20/2012	454.3589857
9/21/2012	496.2773912
9/22/2012	651.5212118
9/23/2012	638.8234453
9/24/2012	444.0221836
9/25/2012	485.3256118
9/26/2012	417.9401612
9/27/2012	483.1198418
9/28/2012	538.0095577
9/29/2012	469.2996948
9/30/2012	620.9597334
10/1/2012	410.007239
10/2/2012	607.9376396
10/3/2012	523.9899275
10/4/2012	383.2274706
10/5/2012	401.5953101
10/6/2012	454.6678399
10/7/2012	540.6912443
10/8/2012	414.0057428
10/9/2012	480.8865471
10/10/2012	443.2327658
10/11/2012	505.1988589
10/12/2012	490.8056042
10/13/2012	460.7996936
10/14/2012	843.3396682
10/15/2012	516.1456262
10/16/2012	527.1802117
10/17/2012	550.1620257
10/18/2012	486.4108507
10/19/2012	476.9485884
10/20/2012	474.4654804
10/21/2012	566.6100534
10/22/2012	516.3156545
10/23/2012	403.3226444
10/24/2012	508.5286201
10/25/2012	457.7180671
10/26/2012	496.8526055
10/27/2012	607.9498462
10/28/2012	564.498206
10/29/2012	478.3920498
10/30/2012	434.5728112
10/31/2012	409.2633987
11/1/2012	464.8829752
11/2/2012	588.6783609
11/3/2012	526.5888651
11/4/2012	459.6217686
11/5/2012	538.7223968
11/6/2012	469.9019297
11/7/2012	436.2408953
11/8/2012	399.2846575
11/9/2012	338.8546591
11/10/2012	477.0693333
11/11/2012	1157.692298
11/12/2012	346.2352037
11/13/2012	498.0275125
11/14/2012	539.5086519
11/15/2012	469.3132612
11/16/2012	514.1307885
11/17/2012	411.7586984
11/18/2012	594.6357314
11/19/2012	588.9952165
11/20/2012	500.2238332
11/21/2012	438.7876473
11/22/2012	366.6642
11/23/2012	620.4237329
11/24/2012	635.2338085
11/25/2012	356.0797046
11/26/2012	463.6077186
11/27/2012	430.1614857
11/28/2012	422.0064535
11/29/2012	455.9077583
11/30/2012	511.3582976
12/1/2012	555.8374037
12/2/2012	444.4674568
12/3/2012	542.6412356
12/4/2012	379.5010234
12/5/2012	360.1364365
12/6/2012	484.2286064
12/7/2012	557.5248425
12/8/2012	658.3384948
12/9/2012	555.8971944
12/10/2012	503.4316228
12/11/2012	381.7615483
12/12/2012	506.3293315
12/13/2012	459.8552063
12/14/2012	517.0829023
12/15/2012	450.9699255
12/16/2012	716.8315667
12/17/2012	546.6734856
12/18/2012	448.8937376
12/19/2012	440.3094826
12/20/2012	474.0989902
12/21/2012	448.0854457
12/22/2012	612.4406501
12/23/2012	528.0708941
12/24/2012	479.6693221
12/25/2012	620.9996875
12/26/2012	504.6542033
12/27/2012	449.5935645
12/28/2012	515.5577624
12/29/2012	469.446074
12/30/2012	484.0303421
12/31/2012	579.0780703
1/1/2013	442.2368138
1/2/2013	438.0556589
1/3/2013	480.2005813
1/4/2013	498.0730521
1/5/2013	472.3899315
1/6/2013	296.5776146
1/7/2013	455.9445393
1/8/2013	542.5352229
1/9/2013	412.7659666
1/10/2013	486.8886131
1/11/2013	534.6288141
1/12/2013	552.3969424
1/13/2013	347.6531098
1/14/2013	487.2825016
1/15/2013	504.9930721
1/16/2013	406.0889044
1/17/2013	544.6493488
1/18/2013	427.3197702
1/19/2013	757.0853959
1/20/2013	480.984345
1/21/2013	382.0336595
1/22/2013	361.6861307
1/23/2013	494.4771655
1/24/2013	385.9029312
1/25/2013	419.6654006
1/26/2013	410.1564244
1/27/2013	387.5671376
1/28/2013	622.2118124
1/29/2013	369.7387926
1/30/2013	468.4638971
1/31/2013	520.4388628
2/1/2013	435.3581582
2/2/2013	441.4749746
2/3/2013	514.7549803
2/4/2013	510.1107338
2/5/2013	502.6766891
2/6/2013	597.0689125
2/7/2013	495.9294792
2/8/2013	628.2481188
2/9/2013	456.7124104
2/10/2013	478.7143946
2/11/2013	370.0981533
2/12/2013	455.2027947
2/13/2013	546.7852813
2/14/2013	387.92848
2/15/2013	439.4924544
2/16/2013	416.4857413
2/17/2013	872.7782432
2/18/2013	432.5645004
2/19/2013	491.2634509
2/20/2013	506.0324363
2/21/2013	443.3665425
2/22/2013	497.2763805
2/23/2013	474.5616743
2/24/2013	583.6114226
2/25/2013	451.4413936
2/26/2013	577.9756109
2/27/2013	508.9575451
2/28/2013	447.1584993
3/1/2013	479.0410158
3/2/2013	430.2576634
3/3/2013	421.6528456
3/4/2013	505.1186342
3/5/2013	472.0140274
3/6/2013	536.7069036
3/7/2013	458.6815553
3/8/2013	576.8745966
3/9/2013	457.0865926
3/10/2013	591.3851622
3/11/2013	587.4226333
3/12/2013	603.8624313
3/13/2013	551.0760663
3/14/2013	412.9899546
3/15/2013	428.9715596
3/16/2013	382.4092221
3/17/2013	363.6461292
3/18/2013	501.0087313
3/19/2013	482.1579786
3/20/2013	474.0036527
3/21/2013	512.8453508
3/22/2013	458.249316
3/23/2013	553.8159201
3/24/2013	543.8573663
3/25/2013	668.7450371
3/26/2013	397.088013
3/27/2013	417.7652149
3/28/2013	466.4268341
3/29/2013	529.2375858
3/30/2013	552.7573253
3/31/2013	545.09175
4/1/2013	500.3896846
4/2/2013	613.6326325
4/3/2013	534.8106502
4/4/2013	440.0515429
4/5/2013	371.2693486
4/6/2013	439.3626704
4/7/2013	442.7236461
4/8/2013	660.1917569
4/9/2013	595.2172134
4/10/2013	543.8966165
4/11/2013	517.4287989
4/12/2013	484.7120428
4/13/2013	256.0297324
4/14/2013	338.90546
4/15/2013	577.6161889
4/16/2013	442.8648226
4/17/2013	478.5691139
4/18/2013	472.0128567
4/19/2013	492.5430618
4/20/2013	629.1041737
4/21/2013	377.0386782
4/22/2013	639.4012166
4/23/2013	470.6211787
4/24/2013	420.6559187
4/25/2013	553.3791795
4/26/2013	467.4953443
4/27/2013	527.3558812
4/28/2013	456.31965
4/29/2013	572.9419685
4/30/2013	486.7447826
5/1/2013	412.7156818
5/2/2013	468.0741689
5/3/2013	639.861649
5/4/2013	562.3217547
5/5/2013	545.6689513
5/6/2013	440.0830124
5/7/2013	534.2775422
5/8/2013	510.7479597
5/9/2013	688.4650012
5/10/2013	340.765382
5/11/2013	422.1168177
5/12/2013	711.0947675
5/13/2013	457.4927947
5/14/2013	406.5706421
5/15/2013	508.4341698
5/16/2013	550.4866622
5/17/2013	565.9251022
5/18/2013	659.1190776
5/19/2013	681.0862594
5/20/2013	519.8645036
5/21/2013	463.6047075
5/22/2013	542.526317
5/23/2013	520.2981836
5/24/2013	434.501116
5/25/2013	583.7498375
5/26/2013	482.1572833
5/27/2013	388.7553752
5/28/2013	529.633596
5/29/2013	522.0275966
5/30/2013	546.348715
5/31/2013	507.0158628
6/1/2013	700.7015815
6/2/2013	514.584166
6/3/2013	429.1847887
6/4/2013	558.1219842
6/5/2013	532.9642767
6/6/2013	538.007726
6/7/2013	642.831412
6/8/2013	447.4354182
6/9/2013	433.2237092
6/10/2013	375.9341192
6/11/2013	487.1885733
6/12/2013	448.1178782
6/13/2013	572.5718264
6/14/2013	495.7761964
6/15/2013	759.6911085
6/16/2013	406.9432883
6/17/2013	529.8354195
6/18/2013	551.8459916
6/19/2013	447.6107467
6/20/2013	544.9105851
6/21/2013	494.3840803
6/22/2013	605.9873148
6/23/2013	483.9981667
6/24/2013	417.0667379
6/25/2013	563.4558207
6/26/2013	551.4800656
6/27/2013	437.6796692
6/28/2013	534.5496864
6/29/2013	579.2899143
6/30/2013	558.7845795
7/1/2013	472.5666684
7/2/2013	611.8478137
7/3/2013	458.4567102
7/4/2013	279.497385
7/5/2013	527.0781255
7/6/2013	514.5485445
7/7/2013	311.6587365
7/8/2013	390.4414471
7/9/2013	585.9008056
7/10/2013	491.2141858
7/11/2013	553.6004965
7/12/2013	510.2307871
7/13/2013	481.418146
7/14/2013	538.0519625
7/15/2013	503.0830332
7/16/2013	486.4583906
7/17/2013	536.0671091
7/18/2013	449.0290324
7/19/2013	404.3427808
7/20/2013	529.7429492
7/21/2013	627.237331
7/22/2013	481.4961794
7/23/2013	483.7505384
7/24/2013	506.4206417
7/25/2013	498.0549911
7/26/2013	456.9302803
7/27/2013	676.0343647
7/28/2013	511.2827226
7/29/2013	493.7282165
7/30/2013	429.4131806
7/31/2013	482.9064877
8/1/2013	536.8655071
8/2/2013	463.3253468
8/3/2013	578.2346951
8/4/2013	580.2257576
8/5/2013	400.2932994
8/6/2013	622.9881529
8/7/2013	477.4416694
8/8/2013	566.2706237
8/9/2013	348.0966659
8/10/2013	474.5518198
8/11/2013	483.7144577
8/12/2013	362.0567222
8/13/2013	410.3281063
8/14/2013	413.9510367
8/15/2013	522.3882495
8/16/2013	526.9104289
8/17/2013	617.1335695
8/18/2013	452.9775596
8/19/2013	486.4876028
8/20/2013	484.195078
8/21/2013	632.8642198
8/22/2013	465.2294232
8/23/2013	474.490519
8/24/2013	478.7144941
8/25/2013	548.0094541
8/26/2013	519.8926157
8/27/2013	510.0963453
8/28/2013	447.6398179
8/29/2013	478.4971909
8/30/2013	606.6730597
8/31/2013	534.8162672
9/1/2013	498.3327149
9/2/2013	507.3552677
9/3/2013	569.8711965
9/4/2013	454.4039012
9/5/2013	368.9337718
9/6/2013	397.1464698
9/7/2013	412.1206768
9/8/2013	571.782862
9/9/2013	391.3742461
9/10/2013	489.4117201
9/11/2013	438.6623586
9/12/2013	501.3835466
9/13/2013	538.7752775
9/14/2013	523.0641025
9/15/2013	549.1145656
9/16/2013	463.5151556
9/17/2013	500.8800591
9/18/2013	564.8315057
9/19/2013	520.3009835
9/20/2013	429.7708408
9/21/2013	420.1898067
9/22/2013	395.4218649
9/23/2013	543.9444225
9/24/2013	721.0407043
9/25/2013	512.704678
9/26/2013	435.4039093
9/27/2013	457.5207293
9/28/2013	534.8794633
9/29/2013	764.4088221
9/30/2013	570.6712672
10/1/2013	401.4309873
10/2/2013	265.9777448
10/3/2013	702.5558154
10/4/2013	435.3765134
10/5/2013	640.4228219
10/6/2013	494.7291586
10/7/2013	582.1654647
10/8/2013	438.8989236
10/9/2013	582.2665423
10/10/2013	567.5512909
10/11/2013	553.8173488
10/12/2013	461.5931852
10/13/2013	806.9368968
10/14/2013	487.2714918
10/15/2013	513.3822604
10/16/2013	537.7384699
10/17/2013	448.1209383
10/18/2013	521.9620348
10/19/2013	517.1692292
10/20/2013	603.7411757
10/21/2013	442.7091685
10/22/2013	451.2364491
10/23/2013	585.3476928
10/24/2013	475.487817
10/25/2013	482.5495993
10/26/2013	505.2402782
10/27/2013	788.4355404
10/28/2013	504.5651775
10/29/2013	451.0297691
10/30/2013	378.3832717
10/31/2013	543.8979325
11/1/2013	495.1117615
11/2/2013	566.3984398
11/3/2013	442.168355
11/4/2013	463.0685597
11/5/2013	388.5643833
11/6/2013	441.9540307
11/7/2013	451.6179405
11/8/2013	460.5013443
11/9/2013	464.7562244
11/10/2013	483.375559
11/11/2013	466.4244432
11/12/2013	475.9192043
11/13/2013	480.5764791
11/14/2013	475.464913
11/15/2013	463.9009138
11/16/2013	491.8518629
11/17/2013	609.5760111
11/18/2013	438.5396553
11/19/2013	486.3296935
11/20/2013	524.7190133
11/21/2013	478.2615199
11/22/2013	560.6276673
11/23/2013	587.1590678
11/24/2013	499.3892613
11/25/2013	534.9486409
11/26/2013	483.9972688
11/27/2013	551.0293296
11/28/2013	429.4534789
11/29/2013	561.957997
11/30/2013	500.2984111
12/1/2013	452.410746
12/2/2013	596.1733031
12/3/2013	525.7734594
12/4/2013	546.7522773
12/5/2013	308.0017854
12/6/2013	407.5267443
12/7/2013	541.0101176
12/8/2013	508.1561919
12/9/2013	620.6008594
12/10/2013	494.7186136
12/11/2013	527.6060435
12/12/2013	448.9624353
12/13/2013	525.4900169
12/14/2013	551.3099246
12/15/2013	554.2473824
12/16/2013	484.6338596
12/17/2013	473.2212162
12/18/2013	440.2471182
12/19/2013	469.0428286
12/20/2013	491.8604337
12/21/2013	529.7947087
12/22/2013	491.996458
12/23/2013	497.1849105
12/24/2013	628.3200958
12/25/2013	386.5348
12/26/2013	493.6442479
12/27/2013	627.234362
12/28/2013	371.3682592
12/29/2013	409.1436331
12/30/2013	482.4768602
12/31/2013	410.0758287
1/1/2014	471.1486675
1/2/2014	355.5016254
1/3/2014	556.3098119
1/4/2014	479.7249586
1/5/2014	496.5869935
1/6/2014	367.1992444
1/7/2014	494.7913717
1/8/2014	526.0961549
1/9/2014	439.9236662
1/10/2014	457.9687873
1/11/2014	558.355248
1/12/2014	535.7278366
1/13/2014	401.5130321
1/14/2014	495.3264007
1/15/2014	408.4116115
1/16/2014	462.4796389
1/17/2014	484.4850594
1/18/2014	576.5640434
1/19/2014	485.6061145
1/20/2014	446.6686244
1/21/2014	476.495657
1/22/2014	529.4715823
1/23/2014	455.0250558
1/24/2014	359.9820518
1/25/2014	431.6357992
1/26/2014	516.1307143
1/27/2014	441.5558191
1/28/2014	463.0501317
1/29/2014	523.3283608
1/30/2014	379.3848719
1/31/2014	447.8253903
2/1/2014	528.7707104
2/2/2014	425.40934
2/3/2014	523.3283489
2/4/2014	443.6209001
2/5/2014	471.3977569
2/6/2014	491.4558661
2/7/2014	490.6928989
2/8/2014	627.4788953
2/9/2014	480.1948198
2/10/2014	498.1138807
2/11/2014	548.5827704
2/12/2014	532.7164662
2/13/2014	507.9157012
2/14/2014	397.8359833
2/15/2014	463.5746259
2/16/2014	905.8633684
2/17/2014	662.4416958
2/18/2014	414.6836511
2/19/2014	399.4253697
2/20/2014	407.3047542
2/21/2014	463.1500462
2/22/2014	644.3050771
2/23/2014	349.876222
2/24/2014	453.0590731
2/25/2014	499.8526591
2/26/2014	460.8186296
2/27/2014	405.2301983
2/28/2014	475.6709743
3/1/2014	453.4846776
3/2/2014	314.0789023
3/3/2014	427.5620441
3/4/2014	482.9090419
3/5/2014	601.4431291
3/6/2014	516.0540135
3/7/2014	481.021463
3/8/2014	427.0920472
3/9/2014	459.8040711
3/10/2014	571.5588059
3/11/2014	537.0198987
3/12/2014	392.2866674
3/13/2014	419.7241161
3/14/2014	472.0835605
3/15/2014	608.1083303
3/16/2014	433.9559114
3/17/2014	515.7502416
3/18/2014	631.9273641
3/19/2014	460.1176312
3/20/2014	480.174857
3/21/2014	381.7235897
3/22/2014	497.3710697
3/23/2014	537.373441
3/24/2014	439.0747316
3/25/2014	496.7223655
3/26/2014	441.5448791
3/27/2014	487.1636547
3/28/2014	415.3175199
3/29/2014	560.9839228
3/30/2014	293.36579
3/31/2014	438.8480185
4/1/2014	420.7531649
4/2/2014	544.0756157
4/3/2014	565.283127
4/4/2014	619.2513356
4/5/2014	464.7763475
4/6/2014	545.4736244
4/7/2014	995.8822674
4/8/2014	497.211807
4/9/2014	490.5885435
4/10/2014	900.0441986
4/11/2014	495.9785777
4/12/2014	470.8995292
4/13/2014	859.1262493
4/14/2014	516.2781277
4/15/2014	420.5571004
4/16/2014	457.3987775
4/17/2014	641.7338302
4/18/2014	655.0797519
4/19/2014	607.148969
4/20/2014	545.2117196
4/21/2014	466.2202112
4/22/2014	677.7994178
4/23/2014	426.9187847
4/24/2014	532.7973998
4/25/2014	414.3795964
4/26/2014	504.919615
4/27/2014	266.2044329
4/28/2014	560.9444958
4/29/2014	560.6875902
4/30/2014	511.3401296
5/1/2014	488.2951669
5/2/2014	472.1259652
5/3/2014	607.2410509
5/4/2014	582.4088171
5/5/2014	572.2971797
5/6/2014	467.0618462
5/7/2014	577.7624985
5/8/2014	509.6707821
5/9/2014	537.0486217
5/10/2014	591.7473176
5/11/2014	464.0226325
5/12/2014	895.1284753
5/13/2014	600.9327257
5/14/2014	435.1706446
5/15/2014	484.9683358
5/16/2014	537.8206708
5/17/2014	493.9986841
5/18/2014	552.1717133
5/19/2014	681.0947078
5/20/2014	481.7746399
5/21/2014	510.092948
5/22/2014	588.9583085
5/23/2014	475.1255893
5/24/2014	676.5263311
5/25/2014	380.1663307
5/26/2014	541.9704872
5/27/2014	540.3112432
5/28/2014	591.6011063
5/29/2014	587.8244601
5/30/2014	517.9367088
5/31/2014	562.1029575
6/1/2014	463.6609341
6/2/2014	472.0199673
6/3/2014	508.5548266
6/4/2014	492.0509522
6/5/2014	478.0076801
6/6/2014	527.7668237
6/7/2014	382.2648275
6/8/2014	508.1536569
6/9/2014	495.3129748
6/10/2014	488.9101349
6/11/2014	503.3666401
6/12/2014	496.1214477
6/13/2014	533.9860865
6/14/2014	520.5769314
6/15/2014	582.1477884
6/16/2014	588.5620241
6/17/2014	493.0272873
6/18/2014	435.4296757
6/19/2014	532.9607034
6/20/2014	579.1807483
6/21/2014	508.3514775
6/22/2014	311.0309207
6/23/2014	420.2271775
6/24/2014	359.3195676
6/25/2014	579.0714152
6/26/2014	599.0316792
6/27/2014	530.8194691
6/28/2014	712.9253838
6/29/2014	501.1980939
6/30/2014	640.0495829
7/1/2014	408.3913507
7/2/2014	454.9360718
7/3/2014	479.3958627
7/4/2014	447.3564575
7/5/2014	544.5381679
7/6/2014	1012.035313
7/7/2014	574.0787597
7/8/2014	568.0163347
7/9/2014	508.569489
7/10/2014	537.6473061
7/11/2014	499.3559036
7/12/2014	482.5295381
7/13/2014	562.5757964
7/14/2014	649.8828966
7/15/2014	424.3211072
7/16/2014	507.6657753
7/17/2014	586.6029945
7/18/2014	517.7031027
7/19/2014	598.8551683
7/20/2014	755.6430471
7/21/2014	498.6489336
7/22/2014	446.8545945
7/23/2014	511.4879994
7/24/2014	537.6602041
7/25/2014	489.5421528
7/26/2014	579.9852863
7/27/2014	590.0223002
7/28/2014	743.2198808
7/29/2014	500.7106933
7/30/2014	506.7407418
7/31/2014	529.3715324
8/1/2014	489.2432454
8/2/2014	523.6272169
8/3/2014	482.2702688
8/4/2014	526.4172182
8/5/2014	519.7124049
8/6/2014	774.0214286
8/7/2014	424.5630988
8/8/2014	490.484968
8/9/2014	534.3925207
8/10/2014	441.5304804
8/11/2014	1002.553179
8/12/2014	573.4841431
8/13/2014	540.8840076
8/14/2014	916.9621469
8/15/2014	484.6430596
8/16/2014	485.6650815
8/17/2014	498.9922077
8/18/2014	585.2341134
8/19/2014	629.424478
8/20/2014	382.00127
8/21/2014	517.2610317
8/22/2014	510.3616351
8/23/2014	402.8605507
8/24/2014	555.7144208
8/25/2014	876.150228
8/26/2014	672.8047506
8/27/2014	515.2149707
8/28/2014	530.7389213
8/29/2014	448.3429431
8/30/2014	826.8828587
8/31/2014	604.4449044
9/1/2014	421.3629745
9/2/2014	598.6645842
9/3/2014	540.268758
9/4/2014	380.8984575
9/5/2014	479.0138148
9/6/2014	534.5556685
9/7/2014	707.6125348
9/8/2014	382.8861949
9/9/2014	483.7398536
9/10/2014	369.7257116
9/11/2014	332.3011717
9/12/2014	521.2357346
9/13/2014	453.5663664
9/14/2014	394.3219345
9/15/2014	749.3364402
9/16/2014	558.9926667
9/17/2014	458.2203969
9/18/2014	548.8059593
9/19/2014	448.1098549
9/20/2014	724.3514237
9/21/2014	350.2431584
9/22/2014	704.4305823
9/23/2014	503.1948307
9/24/2014	558.2043393
9/25/2014	655.0004545
9/26/2014	517.3001109
9/27/2014	678.9174153
9/28/2014	482.3874369
9/29/2014	521.0191098
9/30/2014	504.8833087
10/1/2014	357.5475785
10/2/2014	440.6142237
10/3/2014	371.6173133
10/4/2014	451.6127971
10/5/2014	788.183936
10/6/2014	464.9786289
10/7/2014	553.9156107
10/8/2014	561.1445367
10/9/2014	444.6459615
10/10/2014	567.8921418
10/11/2014	613.7663836
10/12/2014	590.6814648
10/13/2014	412.8245968
10/14/2014	589.3437266
10/15/2014	774.7985642
10/16/2014	523.2359225
10/17/2014	604.5279545
10/18/2014	529.8459136
10/19/2014	474.7283705
10/20/2014	582.5338881
10/21/2014	480.0784125
10/22/2014	556.4440961
10/23/2014	522.0242882
10/24/2014	593.8637974
10/25/2014	616.7690579
10/26/2014	252.8281429
10/27/2014	464.2031622
10/28/2014	515.3819176
10/29/2014	474.6629898
10/30/2014	461.472938
10/31/2014	498.6682522
11/1/2014	478.5132412
11/2/2014	441.2926477
11/3/2014	489.3258453
11/4/2014	513.3547661
11/5/2014	645.8694524
11/6/2014	425.5466356
11/7/2014	461.7866316
11/8/2014	679.6952845
11/9/2014	668.4230708
11/10/2014	390.4730371
11/11/2014	511.6890131
11/12/2014	524.7970483
11/13/2014	478.3511666
11/14/2014	751.1099214
11/15/2014	504.5675698
11/16/2014	693.9038919
11/17/2014	533.8980033
11/18/2014	506.1916016
11/19/2014	446.1280196
11/20/2014	496.782677
11/21/2014	652.7305764
11/22/2014	558.5999986
11/23/2014	640.4371734
11/24/2014	519.1745069
11/25/2014	584.8186767
11/26/2014	530.3751695
11/27/2014	605.3572735
11/28/2014	496.0660747
11/29/2014	603.1964114
11/30/2014	507.5326738
12/1/2014	901.4914088
12/2/2014	403.9675848
12/3/2014	409.8008954
12/4/2014	573.8308864
12/5/2014	451.3120032
12/6/2014	607.2200629
12/7/2014	504.5728807
12/8/2014	554.6988991
12/9/2014	596.4637845
12/10/2014	466.2317645
12/11/2014	439.6880409
12/12/2014	536.5326489
12/13/2014	694.1055241
12/14/2014	494.3035015
12/15/2014	585.2025514
12/16/2014	588.9744599
12/17/2014	423.6944744
12/18/2014	565.5405028
12/19/2014	584.8268343
12/20/2014	475.1094231
12/21/2014	524.8440417
12/22/2014	559.5438999
12/23/2014	577.4165074
12/24/2014	596.1197894
12/25/2014	824.6396
12/26/2014	531.1654728
12/27/2014	576.1787188
12/28/2014	398.9352163
12/29/2014	503.0622381
12/30/2014	570.8301761
12/31/2014	456.2207634
1/1/2015	448.2034429
1/2/2015	654.4397375
1/3/2015	415.7828683
1/4/2015	557.6905902
1/5/2015	521.0564261
1/6/2015	589.7620842
1/7/2015	587.4117651
1/8/2015	585.061446
1/9/2015	582.7111269
1/10/2015	580.3608079
1/11/2015	578.0104888
1/12/2015	575.6601697
1/13/2015	573.3098506
1/14/2015	470.3683966
1/15/2015	598.019717
1/16/2015	436.8456735
1/17/2015	607.4215365
1/18/2015	325.7752118
1/19/2015	537.582333
1/20/2015	430.0592288
1/21/2015	501.6949088
1/22/2015	598.5606631
1/23/2015	536.5196947
1/24/2015	1723.283837
1/25/2015	377.11188
1/26/2015	544.7216246
1/27/2015	464.7234779
1/28/2015	584.7801302
1/29/2015	455.21
1/30/2015	443.000703
1/31/2015	476.7099304
2/1/2015	436.6224242
2/2/2015	567.9400244
2/3/2015	594.2536484
2/4/2015	470.7660603
2/5/2015	400.4568368
2/6/2015	432.0561495
2/7/2015	477.0172556
2/8/2015	521.9783617
2/9/2015	566.9394678
2/10/2015	611.900574
2/11/2015	656.8616801
2/12/2015	701.8227862
2/13/2015	746.7838923
2/14/2015	461.7221727
2/15/2015	352.542513
2/16/2015	464.1586354
2/17/2015	564.1626058
2/18/2015	480.3206911
2/19/2015	445.7631279
2/20/2015	607.0017091
2/21/2015	575.5375137
2/22/2015	379.5531638
2/23/2015	545.8062041
2/24/2015	554.9320248
2/25/2015	510.6103719
2/26/2015	513.7247575
2/27/2015	550.5612458
2/28/2015	564.572948
3/1/2015	279.5113017
3/2/2015	622.8438388
3/3/2015	560.152168
3/4/2015	584.7555388
3/5/2015	621.9055853
3/6/2015	561.9063273
3/7/2015	545.7279376
3/8/2015	529.5495479
3/9/2015	513.3711582
3/10/2015	497.1927685
3/11/2015	481.0143788
3/12/2015	464.8359891
3/13/2015	448.6575994
3/14/2015	552.8316457
3/15/2015	515.0401818
3/16/2015	816.1031136
3/17/2015	466.6876041
3/18/2015	452.6824319
3/19/2015	522.9642216
3/20/2015	521.3477138
3/21/2015	458.9160147
3/22/2015	455.6287059
3/23/2015	516.6948546
3/24/2015	556.8710275
3/25/2015	551.4504696
3/26/2015	718.3887025
3/27/2015	557.1884706
3/28/2015	544.5702153
3/29/2015	472.9816765
3/30/2015	678.7077731
3/31/2015	633.5710401
4/1/2015	309.3866111
4/2/2015	488.4132944
4/3/2015	371.2413994
4/4/2015	502.1837786
4/5/2015	502.7733028
4/6/2015	531.081478
4/7/2015	538.6075698
4/8/2015	546.1336616
4/9/2015	553.6597534
4/10/2015	561.1858453
4/11/2015	568.7119371
4/12/2015	576.2380289
4/13/2015	583.7641207
4/14/2015	484.7125428
4/15/2015	580.0083
