# Supplementary material for: AI in Healthcare: Time-Series Forecasting Using Statistical, Neural, and Ensemble Architectures
Source: Front Big Data. 2020 Mar 19;3:4. doi: 10.3389/fdata.2020.00004 (PMC7931939; doi:10.3389/fdata.2020.00004)
Supplement: Supplementary file 2 [file Data_Sheet_2.CSV]

Date	Average Daily Expenditure on Medicine B in Dollars
1/2/2011	114.8746706
1/3/2011	112.0411489
1/4/2011	167.3116175
1/5/2011	241.0583317
1/6/2011	124.5204571
1/7/2011	113.8333722
1/8/2011	149.2555453
1/9/2011	159.0992442
1/10/2011	187.9188007
1/11/2011	138.774122
1/12/2011	176.4914938
1/13/2011	165.7128948
1/14/2011	154.9342959
1/15/2011	144.1556969
1/16/2011	133.3770979
1/17/2011	122.598499
1/18/2011	111.8199
1/19/2011	94.88492505
1/20/2011	77.94995004
1/21/2011	10.75833169
1/22/2011	107
1/23/2011	71.38749755
1/24/2011	35.77499504
1/25/2011	117.8333067
1/26/2011	122.4753463
1/27/2011	153.9206393
1/28/2011	120.0816318
1/29/2011	102.9963202
1/30/2011	85.91100867
1/31/2011	68.82569716
2/1/2011	59.22729247
2/2/2011	49.62888783
2/3/2011	130.0640346
2/4/2011	145.068485
2/5/2011	135.5803416
2/6/2011	131.5002444
2/7/2011	155.4095817
2/8/2011	127.2006825
2/9/2011	164.5716438
2/10/2011	171.5532817
2/11/2011	131.7993764
2/12/2011	168.1998123
2/13/2011	109.0549251
2/14/2011	175.6712332
2/15/2011	100.3107574
2/16/2011	102.0663152
2/17/2011	103.2308075
2/18/2011	112.7327875
2/19/2011	163.47
2/20/2011	149.582805
2/21/2011	135.69561
2/22/2011	121.718784
2/23/2011	120.7504551
2/24/2011	188.1015394
2/25/2011	132.30319
2/26/2011	134.23
2/27/2011	124.6819638
2/28/2011	115.1339275
3/1/2011	143.3565213
3/2/2011	171.5791151
3/3/2011	100.6893721
3/4/2011	142.49994
3/5/2011	156.6848943
3/6/2011	135.6019072
3/7/2011	212.50596
3/8/2011	117.3557739
3/9/2011	253.1965881
3/10/2011	169.9182397
3/11/2011	177.9485106
3/12/2011	140.3747299
3/13/2011	116.5442571
3/14/2011	143.8631417
3/15/2011	149.5413426
3/16/2011	145.5674545
3/17/2011	113.6323472
3/18/2011	123.2602777
3/19/2011	80.19995002
3/20/2011	113.2900001
3/21/2011	178.1708189
3/22/2011	122.9841007
3/23/2011	149.6523773
3/24/2011	145.5480173
3/25/2011	109.5475065
3/26/2011	56.93198802
3/27/2011	242.584
3/28/2011	147.2951452
3/29/2011	140.2888844
3/30/2011	122.6086104
3/31/2011	108.4431779
4/1/2011	103.7999001
4/2/2011	99.15662227
4/3/2011	138.6014474
4/4/2011	127.6835873
4/5/2011	145.5937166
4/6/2011	153.6799346
4/7/2011	125.221912
4/8/2011	103.0908152
4/9/2011	158.2184857
4/10/2011	180.344829
4/11/2011	169.0476213
4/12/2011	214.7117875
4/13/2011	160.5861562
4/14/2011	132.9390915
4/15/2011	112.8288851
4/16/2011	117.7626891
4/17/2011	101.0782933
4/18/2011	124.0438404
4/19/2011	136.187907
4/20/2011	104.1090505
4/21/2011	132.3605775
4/22/2011	128.9643636
4/23/2011	128.33828
4/24/2011	149.2099
4/25/2011	138.1257767
4/26/2011	122.7152833
4/27/2011	149.5586507
4/28/2011	128.6529085
4/29/2011	110.85763
4/30/2011	169.3501031
5/1/2011	198.1841766
5/2/2011	227.01825
5/3/2011	117.0099
5/4/2011	150.1856605
5/5/2011	141.5690811
5/6/2011	98.57396005
5/7/2011	136.1727946
5/8/2011	173.8438681
5/9/2011	169.529423
5/10/2011	157.1763571
5/11/2011	121.32386
5/12/2011	147.6513909
5/13/2011	141.3248722
5/14/2011	223.671607
5/15/2011	150.19491
5/16/2011	181.4379332
5/17/2011	160.5529982
5/18/2011	138.127896
5/19/2011	153.4287629
5/20/2011	74.14280907
5/21/2011	165.9282004
5/22/2011	131.6379781
5/23/2011	155.0512634
5/24/2011	131.0704044
5/25/2011	161.5619307
5/26/2011	125.9052494
5/27/2011	129.9774908
5/28/2011	129.43829
5/29/2011	198.6856743
5/30/2011	146.8175923
5/31/2011	131.8739435
6/1/2011	136.8169218
6/2/2011	141.7599
6/3/2011	147.23
6/4/2011	149.0272011
6/5/2011	139.1168102
6/6/2011	121.8226906
6/7/2011	180.1955542
6/8/2011	167.6934786
6/9/2011	162.7397023
6/10/2011	184.0678071
6/11/2011	154.23994
6/12/2011	163.1478977
6/13/2011	145.0850899
6/14/2011	169.3510123
6/15/2011	108.3406213
6/16/2011	155.609158
6/17/2011	148.0919064
6/18/2011	175.0199245
6/19/2011	265.8248167
6/20/2011	156.9712601
6/21/2011	154.2417837
6/22/2011	225.2969829
6/23/2011	116.416099
6/24/2011	165.952239
6/25/2011	163.5390833
6/26/2011	167.400775
6/27/2011	156.233128
6/28/2011	180.3149928
6/29/2011	137.4698374
6/30/2011	137.9572443
7/1/2011	136.7157372
7/2/2011	135.47423
7/3/2011	124.7080738
7/4/2011	103.6977582
7/5/2011	115.969975
7/6/2011	122.0644481
7/7/2011	157.009482
7/8/2011	191.0281409
7/9/2011	144.7749501
7/10/2011	185.1879264
7/11/2011	141.8801573
7/12/2011	116.2849785
7/13/2011	170.1251386
7/14/2011	176.650397
7/15/2011	176.2482379
7/16/2011	238.4702981
7/17/2011	194.9311375
7/18/2011	122.6280979
7/19/2011	193.8884073
7/20/2011	131.7238528
7/21/2011	187.2888488
7/22/2011	159.2325462
7/23/2011	129.7834292
7/24/2011	159.04702
7/25/2011	166.3789688
7/26/2011	150.7396797
7/27/2011	152.9154604
7/28/2011	133.1465289
7/29/2011	147.1686731
7/30/2011	157.9877148
7/31/2011	137.9885171
8/1/2011	115.765555
8/2/2011	93.54259265
8/3/2011	88.26397254
8/4/2011	94.28370084
8/5/2011	185.5815958
8/6/2011	153.4514059
8/7/2011	145.5691039
8/8/2011	165.1494724
8/9/2011	161.8908676
8/10/2011	106.9206674
8/11/2011	135.2992182
8/12/2011	155.5828411
8/13/2011	256.7259762
8/14/2011	142.6052284
8/15/2011	191.3038667
8/16/2011	108.0501476
8/17/2011	132.9387444
8/18/2011	162.8777421
8/19/2011	176.210195
8/20/2011	159.7103438
8/21/2011	229.80188
8/22/2011	142.965171
8/23/2011	147.7184832
8/24/2011	178.5665352
8/25/2011	220.6893294
8/26/2011	182.5021167
8/27/2011	126.0009728
8/28/2011	182.5977389
8/29/2011	155.4978473
8/30/2011	171.9721278
8/31/2011	160.0231461
9/1/2011	139.2307676
9/2/2011	118.4383891
9/3/2011	90.66644624
9/4/2011	152.0013228
9/5/2011	108.9824296
9/6/2011	141.1053574
9/7/2011	154.40329
9/8/2011	186.5422376
9/9/2011	155.6785439
9/10/2011	194.16194
9/11/2011	138.2792338
9/12/2011	163.2961597
9/13/2011	139.419685
9/14/2011	243.7526689
9/15/2011	131.0411106
9/16/2011	148.0014344
9/17/2011	156.5339423
9/18/2011	144.062435
9/19/2011	202.8194746
9/20/2011	157.237228
9/21/2011	191.9523645
9/22/2011	176.8258088
9/23/2011	162.5036615
9/24/2011	127.80137
9/25/2011	91.16419001
9/26/2011	164.6665032
9/27/2011	137.13709
9/28/2011	158.8419641
9/29/2011	155.5448931
9/30/2011	164.5080454
10/1/2011	115.1362843
10/2/2011	65.76452318
10/3/2011	116.0215826
10/4/2011	75.15222225
10/5/2011	155.4442991
10/6/2011	173.2202111
10/7/2011	167.5370886
10/8/2011	159.1068209
10/9/2011	166.4099
10/10/2011	221.1722479
10/11/2011	164.4936081
10/12/2011	179.7510344
10/13/2011	151.3805923
10/14/2011	138.3787613
10/15/2011	138.91787
10/16/2011	217.6963072
10/17/2011	200.3185331
10/18/2011	157.9684599
10/19/2011	174.4692245
10/20/2011	134.4979799
10/21/2011	129.3834651
10/22/2011	263.1389223
10/23/2011	158.0182213
10/24/2011	205.8472952
10/25/2011	157.9898158
10/26/2011	157.2667075
10/27/2011	127.6726163
10/28/2011	180.6900986
10/29/2011	213.9311613
10/30/2011	144.2216058
10/31/2011	157.5284388
11/1/2011	150.1550148
11/2/2011	142.7815908
11/3/2011	125.2305282
11/4/2011	150.1638194
11/5/2011	172.0787009
11/6/2011	268.5448417
11/7/2011	168.8742745
11/8/2011	163.9742252
11/9/2011	133.1442143
11/10/2011	210.9157554
11/11/2011	156.286686
11/12/2011	108.8438322
11/13/2011	187.4116765
11/14/2011	179.017154
11/15/2011	180.8447379
11/16/2011	149.4546674
11/17/2011	145.4198395
11/18/2011	135.2346746
11/19/2011	97.89386611
11/20/2011	121.8399233
11/21/2011	148.7273985
11/22/2011	171.8965027
11/23/2011	185.6099163
11/24/2011	191.61992
11/25/2011	245.549514
11/26/2011	132.4740642
11/27/2011	171.9042293
11/28/2011	172.8393635
11/29/2011	184.836989
11/30/2011	203.0886361
12/1/2011	179.9542681
12/2/2011	156.8199
12/3/2011	152.009929
12/4/2011	135.5462488
12/5/2011	132.0114583
12/6/2011	165.5424376
12/7/2011	115.6969678
12/8/2011	146.001143
12/9/2011	160.6457466
12/10/2011	154.1984054
12/11/2011	231.1567684
12/12/2011	151.101277
12/13/2011	171.5946159
12/14/2011	152.7868618
12/15/2011	159.8273956
12/16/2011	161.2231263
12/17/2011	270.1116996
12/18/2011	189.1840806
12/19/2011	172.354351
12/20/2011	147.7717733
12/21/2011	195.7823395
12/22/2011	167.3440977
12/23/2011	154.1521083
12/24/2011	214.0049463
12/25/2011	204.1565333
12/26/2011	202.22865
12/27/2011	182.4158723
12/28/2011	186.9671632
12/29/2011	204.3212791
12/30/2011	224.9823547
12/31/2011	192.6325465
1/1/2012	199.8962546
1/2/2012	153.8740853
1/3/2012	145.2075497
1/4/2012	149.1941458
1/5/2012	174.7605107
1/6/2012	179.0032457
1/7/2012	175.3899361
1/8/2012	184.7412316
1/9/2012	174.5176014
1/10/2012	198.7897036
1/11/2012	189.8706976
1/12/2012	219.7245382
1/13/2012	170.7507193
1/14/2012	168.781822
1/15/2012	148.6655531
1/16/2012	152.9208833
1/17/2012	145.1712266
1/18/2012	162.8476875
1/19/2012	125.847083
1/20/2012	134.0170577
1/21/2012	177.0218607
1/22/2012	176.06894
1/23/2012	165.4701455
1/24/2012	172.7080674
1/25/2012	169.0856478
1/26/2012	148.5470606
1/27/2012	137.6827561
1/28/2012	130.2057565
1/29/2012	88.03639291
1/30/2012	148.1038268
1/31/2012	183.2154556
2/1/2012	171.5219892
2/2/2012	141.1401791
2/3/2012	148.1574049
2/4/2012	194.8398747
2/5/2012	260.6210493
2/6/2012	176.3225215
2/7/2012	256.7679811
2/8/2012	190.9329752
2/9/2012	193.5910158
2/10/2012	151.7230044
2/11/2012	177.7072084
2/12/2012	161.2627361
2/13/2012	166.1099461
2/14/2012	140.1626135
2/15/2012	157.0838112
2/16/2012	191.2183884
2/17/2012	179.713053
2/18/2012	195.1123893
2/19/2012	137.333285
2/20/2012	146.3703644
2/21/2012	148.174134
2/22/2012	143.8222005
2/23/2012	135.5188926
2/24/2012	194.0826292
2/25/2012	197.1612267
2/26/2012	123.6294072
2/27/2012	181.376626
2/28/2012	179.5964089
2/29/2012	203.6129386
3/1/2012	121.0558094
3/2/2012	129.6797774
3/3/2012	174.3332155
3/4/2012	206.4217276
3/5/2012	168.8610239
3/6/2012	215.77794
3/7/2012	163.3247592
3/8/2012	151.936002
3/9/2012	246.706716
3/10/2012	192.4895726
3/11/2012	279.4748582
3/12/2012	217.2880854
3/13/2012	192.7244843
3/14/2012	187.5100294
3/15/2012	192.2624593
3/16/2012	209.895173
3/17/2012	146.3829703
3/18/2012	147.1358175
3/19/2012	148.2775792
3/20/2012	185.3180761
3/21/2012	202.04046
3/22/2012	185.1320467
3/23/2012	199.9693253
3/24/2012	103.3434645
3/25/2012	155.1251485
3/26/2012	177.9028457
3/27/2012	168.2162751
3/28/2012	210.0956929
3/29/2012	192.4468836
3/30/2012	157.1066615
3/31/2012	246.479882
4/1/2012	163.1779709
4/2/2012	189.4142429
4/3/2012	105.4277541
4/4/2012	176.0061841
4/5/2012	191.4285034
4/6/2012	171.5819884
4/7/2012	276.4598333
4/8/2012	214.5545629
4/9/2012	206.229284
4/10/2012	215.2530923
4/11/2012	208.2615808
4/12/2012	213.3417592
4/13/2012	182.5830426
4/14/2012	176.9367506
4/15/2012	238.8581047
4/16/2012	175.8264305
4/17/2012	197.9644265
4/18/2012	208.3808743
4/19/2012	171.6791843
4/20/2012	197.2930002
4/21/2012	180.7019632
4/22/2012	141.1792787
4/23/2012	191.9483915
4/24/2012	196.6433912
4/25/2012	162.871417
4/26/2012	173.7439928
4/27/2012	158.692213
4/28/2012	172.4333863
4/29/2012	244.6977408
4/30/2012	229.6533168
5/1/2012	161.9426822
5/2/2012	160.7812713
5/3/2012	175.5842706
5/4/2012	167.7685418
5/5/2012	191.4163533
5/6/2012	146.1129797
5/7/2012	191.2951556
5/8/2012	190.371425
5/9/2012	181.8674262
5/10/2012	159.9263697
5/11/2012	188.8163645
5/12/2012	226.0119798
5/13/2012	210.1894619
5/14/2012	156.7392688
5/15/2012	188.4713938
5/16/2012	203.5186085
5/17/2012	165.9858641
5/18/2012	162.7047431
5/19/2012	179.2987985
5/20/2012	168.2574583
5/21/2012	180.9501572
5/22/2012	186.6933419
5/23/2012	186.9830722
5/24/2012	176.8389266
5/25/2012	165.899521
5/26/2012	261.3844935
5/27/2012	157.26774
5/28/2012	215.5560877
5/29/2012	130.4854055
5/30/2012	155.9661392
5/31/2012	149.930018
6/1/2012	131.1508582
6/2/2012	143.4567204
6/3/2012	220.0420626
6/4/2012	162.8989417
6/5/2012	178.369926
6/6/2012	135.6635903
6/7/2012	157.7027628
6/8/2012	208.8344062
6/9/2012	178.7603482
6/10/2012	321.5813763
6/11/2012	180.6879179
6/12/2012	187.4446007
6/13/2012	150.342685
6/14/2012	197.2732365
6/15/2012	211.2733748
6/16/2012	188.5684991
6/17/2012	152.22495
6/18/2012	178.9176687
6/19/2012	166.8527296
6/20/2012	156.7177676
6/21/2012	190.2767772
6/22/2012	175.4857035
6/23/2012	275.2219691
6/24/2012	199.8636817
6/25/2012	192.5081746
6/26/2012	116.164109
6/27/2012	192.8673592
6/28/2012	166.0539194
6/29/2012	171.5268695
6/30/2012	157.6070375
7/1/2012	114.6212803
7/2/2012	172.4116593
7/3/2012	155.4281062
7/4/2012	126.6698677
7/5/2012	187.1037353
7/6/2012	189.3961119
7/7/2012	162.9599567
7/8/2012	195.9016993
7/9/2012	185.143674
7/10/2012	184.8827786
7/11/2012	183.3868709
7/12/2012	198.4540671
7/13/2012	183.9451759
7/14/2012	194.9540444
7/15/2012	185.1099243
7/16/2012	205.7883597
7/17/2012	129.1535628
7/18/2012	255.8997521
7/19/2012	193.9476088
7/20/2012	178.868493
7/21/2012	174.0296765
7/22/2012	182.6332758
7/23/2012	199.7530624
7/24/2012	157.1269006
7/25/2012	199.6314038
7/26/2012	190.2035791
7/27/2012	210.2312817
7/28/2012	158.4952329
7/29/2012	210.8108136
7/30/2012	205.3731139
7/31/2012	256.9412008
8/1/2012	91.13088003
8/2/2012	163.7334694
8/3/2012	189.1299532
8/4/2012	133.9708067
8/5/2012	133.2282447
8/6/2012	182.3733163
8/7/2012	218.5906215
8/8/2012	158.9296889
8/9/2012	231.8080936
8/10/2012	165.9551598
8/11/2012	171.1921676
8/12/2012	179.8617
8/13/2012	211.0201942
8/14/2012	212.6808658
8/15/2012	173.5131457
8/16/2012	152.69108
8/17/2012	167.1559676
8/18/2012	145.8384452
8/19/2012	241.2533281
8/20/2012	189.7893092
8/21/2012	188.4207777
8/22/2012	175.9578144
8/23/2012	206.9176462
8/24/2012	182.8124284
8/25/2012	222.0644795
8/26/2012	196.2271936
8/27/2012	192.9425888
8/28/2012	189.8778538
8/29/2012	266.5033368
8/30/2012	182.8918663
8/31/2012	200.5270106
9/1/2012	149.2500153
9/2/2012	152.181579
9/3/2012	176.5939492
9/4/2012	163.4043543
9/5/2012	176.8936567
9/6/2012	244.6181943
9/7/2012	181.5166829
9/8/2012	216.6566964
9/9/2012	218.0809277
9/10/2012	205.3736719
9/11/2012	181.9711872
9/12/2012	210.0535773
9/13/2012	178.5440708
9/14/2012	201.1963996
9/15/2012	227.413887
9/16/2012	218.84805
9/17/2012	150.3226661
9/18/2012	178.2861399
9/19/2012	220.2625398
9/20/2012	164.6438315
9/21/2012	202.3399575
9/22/2012	202.8099206
9/23/2012	207.7569475
9/24/2012	226.9271639
9/25/2012	208.0347791
9/26/2012	231.1014497
9/27/2012	180.5121842
9/28/2012	189.3039279
9/29/2012	257.8030375
9/30/2012	171.4614412
10/1/2012	117.8966001
10/2/2012	207.8613479
10/3/2012	101.2815884
10/4/2012	201.6951483
10/5/2012	158.9881523
10/6/2012	207.1629873
10/7/2012	173.4935672
10/8/2012	185.0145463
10/9/2012	190.1084664
10/10/2012	194.6880681
10/11/2012	197.7030294
10/12/2012	218.5872154
10/13/2012	102.6000963
10/14/2012	167.8061376
10/15/2012	180.243693
10/16/2012	195.5507565
10/17/2012	194.6045875
10/18/2012	237.9178219
10/19/2012	179.9083965
10/20/2012	212.9951586
10/21/2012	247.9454474
10/22/2012	216.9951836
10/23/2012	184.7818343
10/24/2012	193.2161079
10/25/2012	172.7502737
10/26/2012	181.0698568
10/27/2012	166.4590514
10/28/2012	145.7714923
10/29/2012	203.0324347
10/30/2012	177.7773288
10/31/2012	197.7248824
11/1/2012	165.0549345
11/2/2012	149.368425
11/3/2012	143.7178286
11/4/2012	185.955452
11/5/2012	188.8283832
11/6/2012	186.6927947
11/7/2012	196.2092969
11/8/2012	153.5987618
11/9/2012	163.7302558
11/10/2012	221.6526575
11/11/2012	238.489931
11/12/2012	205.7770515
11/13/2012	171.5024268
11/14/2012	221.9072248
11/15/2012	215.6456879
11/16/2012	212.8003875
11/17/2012	211.9597833
11/18/2012	197.0463138
11/19/2012	217.4352145
11/20/2012	202.1411202
11/21/2012	195.5753776
11/22/2012	284.3006717
11/23/2012	281.1184789
11/24/2012	208.7299153
11/25/2012	124.5449429
11/26/2012	195.1724109
11/27/2012	185.7195286
11/28/2012	192.127771
11/29/2012	258.7207594
11/30/2012	214.7849638
12/1/2012	149.4324946
12/2/2012	182.794925
12/3/2012	139.8344015
12/4/2012	218.6938531
12/5/2012	167.9332463
12/6/2012	193.77558
12/7/2012	192.7839885
12/8/2012	237.716887
12/9/2012	206.9269985
12/10/2012	219.696387
12/11/2012	212.994443
12/12/2012	217.7440167
12/13/2012	206.3085439
12/14/2012	158.9136073
12/15/2012	204.6872683
12/16/2012	231.2022009
12/17/2012	232.1418616
12/18/2012	179.2579146
12/19/2012	206.5358547
12/20/2012	186.8336277
12/21/2012	158.8569604
12/22/2012	199.9099369
12/23/2012	201.6259208
12/24/2012	219.444929
12/25/2012	241.06495
12/26/2012	222.1993343
12/27/2012	220.4066844
12/28/2012	231.9766861
12/29/2012	296.8751146
12/30/2012	207.9538126
12/31/2012	236.9572047
1/1/2013	193.6170581
1/2/2013	192.7500401
1/3/2013	215.5222873
1/4/2013	191.6641131
1/5/2013	193.1472084
1/6/2013	224.2331303
1/7/2013	268.9265111
1/8/2013	225.2921851
1/9/2013	260.12291
1/10/2013	276.523479
1/11/2013	228.0838332
1/12/2013	267.387569
1/13/2013	216.8439021
1/14/2013	193.6213578
1/15/2013	202.7845269
1/16/2013	201.0840003
1/17/2013	202.9674688
1/18/2013	210.4132811
1/19/2013	248.9133205
1/20/2013	154.59246
1/21/2013	221.5465019
1/22/2013	146.5709648
1/23/2013	171.0339925
1/24/2013	176.8779528
1/25/2013	211.7463515
1/26/2013	234.4460962
1/27/2013	319.6359285
1/28/2013	155.1442863
1/29/2013	169.3710278
1/30/2013	191.1514498
1/31/2013	189.0609014
2/1/2013	215.6010443
2/2/2013	122.2509974
2/3/2013	236.1699095
2/4/2013	213.0926875
2/5/2013	199.6944979
2/6/2013	262.6686625
2/7/2013	242.0320659
2/8/2013	253.5614746
2/9/2013	257.4209065
2/10/2013	199.5883486
2/11/2013	237.298666
2/12/2013	287.5293699
2/13/2013	158.5785971
2/14/2013	244.9863964
2/15/2013	240.0050148
2/16/2013	231.9025985
2/17/2013	246.6026745
2/18/2013	283.0828348
2/19/2013	179.2823249
2/20/2013	186.2876352
2/21/2013	225.0265985
2/22/2013	216.0862852
2/23/2013	323.1894804
2/24/2013	252.3747
2/25/2013	232.4901376
2/26/2013	177.3223055
2/27/2013	251.1201119
2/28/2013	240.0785868
3/1/2013	211.2564851
3/2/2013	135.3924575
3/3/2013	279.6062989
3/4/2013	228.2805636
3/5/2013	225.3716317
3/6/2013	305.3598001
3/7/2013	234.9110767
3/8/2013	261.6190848
3/9/2013	288.4293861
3/10/2013	259.365237
3/11/2013	238.2150256
3/12/2013	213.5453971
3/13/2013	218.3195708
3/14/2013	219.5361345
3/15/2013	224.1420021
3/16/2013	222.1606845
3/17/2013	184.0495855
3/18/2013	246.9423376
3/19/2013	332.5393223
3/20/2013	213.2703776
3/21/2013	226.5940113
3/22/2013	223.762177
3/23/2013	241.7651875
3/24/2013	218.1072633
3/25/2013	232.815866
3/26/2013	254.2970394
3/27/2013	194.3668086
3/28/2013	211.7918359
3/29/2013	210.4449466
3/30/2013	247.488993
3/31/2013	160.7518313
4/1/2013	192.2426654
4/2/2013	226.9126958
4/3/2013	224.0567494
4/4/2013	215.8156915
4/5/2013	227.7482457
4/6/2013	207.3369441
4/7/2013	265.5845321
4/8/2013	266.3417274
4/9/2013	230.2678738
4/10/2013	228.0430867
4/11/2013	213.3185426
4/12/2013	231.9564521
4/13/2013	254.3461166
4/14/2013	182.786175
4/15/2013	208.769579
4/16/2013	212.9774229
4/17/2013	248.4227588
4/18/2013	218.545779
4/19/2013	238.9977141
4/20/2013	178.9591831
4/21/2013	231.5057077
4/22/2013	328.9662083
4/23/2013	197.6048513
4/24/2013	228.2887203
4/25/2013	228.8425307
4/26/2013	168.0369093
4/27/2013	218.8852328
4/28/2013	179.2910556
4/29/2013	212.3151323
4/30/2013	232.7250562
5/1/2013	130.0725283
5/2/2013	265.0086351
5/3/2013	206.7466563
5/4/2013	214.7511054
5/5/2013	226.2991083
5/6/2013	219.3266203
5/7/2013	227.1973604
5/8/2013	253.2184629
5/9/2013	262.6726167
5/10/2013	196.2871584
5/11/2013	215.9656388
5/12/2013	257.0838696
5/13/2013	235.685749
5/14/2013	218.1079132
5/15/2013	222.5185653
5/16/2013	206.2734729
5/17/2013	265.7983143
5/18/2013	228.7992867
5/19/2013	239.3290364
5/20/2013	202.3015509
5/21/2013	219.4151286
5/22/2013	314.0006435
5/23/2013	208.8193024
5/24/2013	240.9320294
5/25/2013	214.6574268
5/26/2013	188.8422462
5/27/2013	160.5099554
5/28/2013	240.9754418
5/29/2013	202.2527009
5/30/2013	285.8389543
5/31/2013	238.4983178
6/1/2013	206.86054
6/2/2013	201.77433
6/3/2013	175.6212754
6/4/2013	163.7174255
6/5/2013	206.6752033
6/6/2013	222.8258175
6/7/2013	241.863499
6/8/2013	235.9130455
6/9/2013	215.1057234
6/10/2013	245.5489525
6/11/2013	289.5309626
6/12/2013	222.2790531
6/13/2013	220.3359528
6/14/2013	237.3667876
6/15/2013	255.5881724
6/16/2013	314.3041571
6/17/2013	228.0845771
6/18/2013	181.7892595
6/19/2013	220.0336563
6/20/2013	198.2791041
6/21/2013	230.557244
6/22/2013	228.4243205
6/23/2013	145.6326334
6/24/2013	217.157556
6/25/2013	224.3796758
6/26/2013	261.0806062
6/27/2013	279.1395622
6/28/2013	238.5990869
6/29/2013	223.9140379
6/30/2013	211.0553192
7/1/2013	166.3992586
7/2/2013	234.4751976
7/3/2013	262.380938
7/4/2013	271.9954333
7/5/2013	221.0299189
7/6/2013	214.566698
7/7/2013	213.9817741
7/8/2013	238.5620535
7/9/2013	259.593936
7/10/2013	210.648578
7/11/2013	207.3862565
7/12/2013	216.332488
7/13/2013	235.4736595
7/14/2013	276.9962163
7/15/2013	226.3899422
7/16/2013	205.6794905
7/17/2013	234.4743935
7/18/2013	227.4777169
7/19/2013	239.3254354
7/20/2013	192.8627933
7/21/2013	320.7052342
7/22/2013	234.1353833
7/23/2013	211.9567667
7/24/2013	217.7009356
7/25/2013	211.1071704
7/26/2013	210.8936032
7/27/2013	300.9898821
7/28/2013	448.6798419
7/29/2013	298.5123806
7/30/2013	251.0615784
7/31/2013	208.1489577
8/1/2013	189.8199459
8/2/2013	179.2021839
8/3/2013	227.4617179
8/4/2013	185.7151833
8/5/2013	221.9540142
8/6/2013	185.208538
8/7/2013	209.7640605
8/8/2013	213.4555206
8/9/2013	254.8783317
8/10/2013	222.4286315
8/11/2013	242.386735
8/12/2013	262.6752512
8/13/2013	221.8296139
8/14/2013	190.8375166
8/15/2013	289.9215844
8/16/2013	213.213835
8/17/2013	244.3523017
8/18/2013	268.5186578
8/19/2013	248.7436212
8/20/2013	316.6146637
8/21/2013	221.4326867
8/22/2013	204.0074425
8/23/2013	212.4401548
8/24/2013	273.8821751
8/25/2013	222.4937419
8/26/2013	224.9686516
8/27/2013	298.4819004
8/28/2013	250.103207
8/29/2013	199.4497079
8/30/2013	224.547328
8/31/2013	216.2360387
9/1/2013	154.0531605
9/2/2013	241.9215533
9/3/2013	201.9548747
9/4/2013	199.9869781
9/5/2013	207.6376046
9/6/2013	222.5344208
9/7/2013	274.046964
9/8/2013	190.370258
9/9/2013	232.5974824
9/10/2013	232.9287887
9/11/2013	205.4316417
9/12/2013	206.5782096
9/13/2013	215.3397
9/14/2013	254.726714
9/15/2013	379.7479523
9/16/2013	218.5860647
9/17/2013	292.5738975
9/18/2013	254.3974739
9/19/2013	252.1439737
9/20/2013	280.5878369
9/21/2013	251.7002786
9/22/2013	185.6189844
9/23/2013	220.0088775
9/24/2013	244.2119328
9/25/2013	211.6364953
9/26/2013	238.5094623
9/27/2013	255.818979
9/28/2013	250.3207351
9/29/2013	177.880197
9/30/2013	300.4616009
10/1/2013	186.6117744
10/2/2013	219.9308333
10/3/2013	189.1845359
10/4/2013	226.9210479
10/5/2013	257.4068464
10/6/2013	249.9095755
10/7/2013	229.9109621
10/8/2013	261.9789139
10/9/2013	234.793109
10/10/2013	238.4378751
10/11/2013	212.8588766
10/12/2013	226.6297224
10/13/2013	213.3205509
10/14/2013	237.4081374
10/15/2013	251.720393
10/16/2013	236.88039
10/17/2013	264.8478198
10/18/2013	219.9436608
10/19/2013	259.2094896
10/20/2013	260.0462818
10/21/2013	259.438427
10/22/2013	179.2960413
10/23/2013	225.9370036
10/24/2013	185.2022635
10/25/2013	233.2246317
10/26/2013	204.2771879
10/27/2013	214.2712088
10/28/2013	262.3003405
10/29/2013	219.1730597
10/30/2013	193.7140921
10/31/2013	203.0781718
11/1/2013	244.7844154
11/2/2013	238.1877187
11/3/2013	180.0874589
11/4/2013	224.205618
11/5/2013	231.1119048
11/6/2013	224.8709526
11/7/2013	233.3104336
11/8/2013	229.0920132
11/9/2013	239.2429607
11/10/2013	209.2884506
11/11/2013	283.2476328
11/12/2013	267.6931382
11/13/2013	249.1228482
11/14/2013	188.290935
11/15/2013	255.7163874
11/16/2013	201.3413527
11/17/2013	308.8506654
11/18/2013	239.7596139
11/19/2013	204.3672622
11/20/2013	215.2076257
11/21/2013	239.0639781
11/22/2013	244.0064499
11/23/2013	305.2739897
11/24/2013	212.5756571
11/25/2013	243.2868117
11/26/2013	238.4644265
11/27/2013	237.6358732
11/28/2013	385.9898222
11/29/2013	261.304383
11/30/2013	252.5699212
12/1/2013	216.4099263
12/2/2013	200.9281323
12/3/2013	182.4283128
12/4/2013	243.3637744
12/5/2013	205.4028
12/6/2013	204.4910805
12/7/2013	186.6775405
12/8/2013	218.0084026
12/9/2013	249.3540034
12/10/2013	223.0216638
12/11/2013	240.2979418
12/12/2013	208.3780709
12/13/2013	267.551356
12/14/2013	249.0388099
12/15/2013	263.2015125
12/16/2013	266.1433907
12/17/2013	219.3611898
12/18/2013	238.7066761
12/19/2013	239.7744353
12/20/2013	323.5065265
12/21/2013	238.4149303
12/22/2013	270.396581
12/23/2013	230.8053428
12/24/2013	251.0564212
12/25/2013	260.6465889
12/26/2013	275.7548121
12/27/2013	255.3785221
12/28/2013	328.4954415
12/29/2013	206.0403519
12/30/2013	271.8204745
12/31/2013	256.0473581
1/1/2014	244.3063082
1/2/2014	242.6342143
1/3/2014	298.51246
1/4/2014	232.1118601
1/5/2014	274.0771105
1/6/2014	258.35105
1/7/2014	269.4262714
1/8/2014	273.2581283
1/9/2014	283.028
1/10/2014	280.4442722
1/11/2014	258.5817518
1/12/2014	252.9581503
1/13/2014	195.6399382
1/14/2014	228.4944758
1/15/2014	200.4100986
1/16/2014	206.7475486
1/17/2014	203.0361158
1/18/2014	162.9399411
1/19/2014	233.1870857
1/20/2014	235.4130768
1/21/2014	224.1351812
1/22/2014	216.0981714
1/23/2014	214.4323329
1/24/2014	246.5687126
1/25/2014	264.1947444
1/26/2014	298.9232857
1/27/2014	195.1521975
1/28/2014	251.1064764
1/29/2014	225.0082386
1/30/2014	224.0002508
1/31/2014	241.0969504
2/1/2014	282.3417397
2/2/2014	265.1580214
2/3/2014	218.1406168
2/4/2014	240.1894654
2/5/2014	292.7143326
2/6/2014	282.1388416
2/7/2014	274.7368583
2/8/2014	281.4445098
2/9/2014	326.5232657
2/10/2014	304.0344426
2/11/2014	311.6859067
2/12/2014	254.3733391
2/13/2014	291.8061986
2/14/2014	277.632829
2/15/2014	345.0795008
2/16/2014	283.5089293
2/17/2014	239.0092101
2/18/2014	265.5278438
2/19/2014	243.9383275
2/20/2014	246.0384408
2/21/2014	221.1880573
2/22/2014	246.1753926
2/23/2014	167.6032668
2/24/2014	286.5055125
2/25/2014	212.0457693
2/26/2014	259.3768061
2/27/2014	239.4772126
2/28/2014	269.3055856
3/1/2014	221.1146504
3/2/2014	185.8388
3/3/2014	239.0479012
3/4/2014	280.8296817
3/5/2014	226.2155631
3/6/2014	276.5144918
3/7/2014	278.3851614
3/8/2014	236.8827693
3/9/2014	291.6357368
3/10/2014	267.367675
3/11/2014	291.0919489
3/12/2014	287.0284528
3/13/2014	268.1727925
3/14/2014	232.31279
3/15/2014	306.9517755
3/16/2014	271.1689677
3/17/2014	267.8495644
3/18/2014	269.7436591
3/19/2014	249.5261277
3/20/2014	237.5962671
3/21/2014	237.8742862
3/22/2014	266.1394064
3/23/2014	280.0840455
3/24/2014	210.5917165
3/25/2014	218.6430559
3/26/2014	231.4917361
3/27/2014	235.7018167
3/28/2014	244.5876185
3/29/2014	232.5332238
3/30/2014	199.3672324
3/31/2014	233.5267912
4/1/2014	196.4892179
4/2/2014	250.6426119
4/3/2014	232.7440787
4/4/2014	241.1773585
4/5/2014	219.2852791
4/6/2014	228.6770228
4/7/2014	305.9165778
4/8/2014	287.7263254
4/9/2014	289.9107721
4/10/2014	400.1007807
4/11/2014	299.5343338
4/12/2014	287.4082219
4/13/2014	296.1715464
4/14/2014	306.2815247
4/15/2014	238.9501874
4/16/2014	229.8060025
4/17/2014	246.0856745
4/18/2014	252.1586923
4/19/2014	228.059525
4/20/2014	312.01543
4/21/2014	295.2692735
4/22/2014	257.7080379
4/23/2014	247.2525315
4/24/2014	251.5429126
4/25/2014	264.6532927
4/26/2014	286.6937191
4/27/2014	240.4952522
4/28/2014	269.5260097
4/29/2014	249.8937852
4/30/2014	236.0835884
5/1/2014	163.998962
5/2/2014	233.5828422
5/3/2014	258.3453526
5/4/2014	233.777724
5/5/2014	263.5293985
5/6/2014	271.8700247
5/7/2014	279.3914076
5/8/2014	275.0325567
5/9/2014	291.2157601
5/10/2014	328.0025938
5/11/2014	291.2696781
5/12/2014	246.330312
5/13/2014	243.0969681
5/14/2014	242.5240769
5/15/2014	284.5400334
5/16/2014	315.6955822
5/17/2014	204.1499437
5/18/2014	275.2443457
5/19/2014	258.6209557
5/20/2014	279.7967318
5/21/2014	292.1560831
5/22/2014	240.3114528
5/23/2014	275.0206455
5/24/2014	217.3188
5/25/2014	254.8653915
5/26/2014	258.3562682
5/27/2014	245.0449628
5/28/2014	322.5670146
5/29/2014	266.540656
5/30/2014	273.5253364
5/31/2014	274.2154797
6/1/2014	212.1058541
6/2/2014	252.3728863
6/3/2014	263.580324
6/4/2014	274.180315
6/5/2014	233.9157205
6/6/2014	265.9640531
6/7/2014	377.3772211
6/8/2014	352.3647619
6/9/2014	307.1234023
6/10/2014	250.7107112
6/11/2014	273.6843557
6/12/2014	289.9039122
6/13/2014	272.6136618
6/14/2014	306.7669407
6/15/2014	305.2604226
6/16/2014	275.3272809
6/17/2014	251.3307073
6/18/2014	256.8474967
6/19/2014	243.9599286
6/20/2014	249.4020834
6/21/2014	220.8679116
6/22/2014	216.5384154
6/23/2014	258.310026
6/24/2014	269.9912331
6/25/2014	268.0444308
6/26/2014	243.8748757
6/27/2014	347.7310724
6/28/2014	221.0897571
6/29/2014	271.0490866
6/30/2014	254.5173909
7/1/2014	238.8648118
7/2/2014	203.5426653
7/3/2014	244.828656
7/4/2014	252.3128723
7/5/2014	244.805705
7/6/2014	285.771359
7/7/2014	293.5082223
7/8/2014	245.6792257
7/9/2014	314.9793676
7/10/2014	254.662281
7/11/2014	298.9818361
7/12/2014	250.60106
7/13/2014	292.5309145
7/14/2014	228.6286392
7/15/2014	240.9174712
7/16/2014	255.0360528
7/17/2014	263.423412
7/18/2014	290.7912501
7/19/2014	303.1229382
7/20/2014	246.3940721
7/21/2014	275.2003142
7/22/2014	266.3827296
7/23/2014	256.1535361
7/24/2014	267.876091
7/25/2014	259.9211337
7/26/2014	223.5822509
7/27/2014	323.4560435
7/28/2014	269.8211741
7/29/2014	236.8445508
7/30/2014	249.5046808
7/31/2014	283.3555476
8/1/2014	244.5869695
8/2/2014	249.3790387
8/3/2014	236.206862
8/4/2014	231.0643114
8/5/2014	307.170396
8/6/2014	343.4049837
8/7/2014	287.3884313
8/8/2014	286.3381719
8/9/2014	269.0867588
8/10/2014	297.7399899
8/11/2014	372.7245083
8/12/2014	276.5803543
8/13/2014	282.9941755
8/14/2014	308.805724
8/15/2014	279.6523935
8/16/2014	253.5781997
8/17/2014	298.2453143
8/18/2014	248.0902826
8/19/2014	266.5675441
8/20/2014	259.1721321
8/21/2014	327.1506057
8/22/2014	271.570475
8/23/2014	299.0916029
8/24/2014	490.1801784
8/25/2014	276.939148
8/26/2014	307.9756062
8/27/2014	268.343968
8/28/2014	282.6812391
8/29/2014	280.214234
8/30/2014	342.6880162
8/31/2014	292.9178167
9/1/2014	223.660098
9/2/2014	240.9832433
9/3/2014	306.7487926
9/4/2014	204.0296202
9/5/2014	269.1213557
9/6/2014	269.8809675
9/7/2014	265.9240664
9/8/2014	307.8194273
9/9/2014	249.0556812
9/10/2014	275.4090896
9/11/2014	281.4535278
9/12/2014	293.9044494
9/13/2014	367.7494087
9/14/2014	365.7448735
9/15/2014	266.9997665
9/16/2014	296.9597342
9/17/2014	283.3430653
9/18/2014	272.1499099
9/19/2014	238.2648671
9/20/2014	265.0397271
9/21/2014	331.87341
9/22/2014	269.6818758
9/23/2014	288.4186311
9/24/2014	282.9795075
9/25/2014	292.7807425
9/26/2014	270.7469435
9/27/2014	239.6141702
9/28/2014	278.0116912
9/29/2014	297.6921009
9/30/2014	281.1815649
10/1/2014	232.7481548
10/2/2014	274.7423213
10/3/2014	314.532276
10/4/2014	264.8405179
10/5/2014	229.2535545
10/6/2014	297.1013411
10/7/2014	260.7765925
10/8/2014	305.7949273
10/9/2014	253.1607253
10/10/2014	293.7027476
10/11/2014	360.9849637
10/12/2014	301.8052622
10/13/2014	308.8588653
10/14/2014	286.6053392
10/15/2014	299.1766312
10/16/2014	274.1677023
10/17/2014	296.8690445
10/18/2014	295.9279508
10/19/2014	269.8765188
10/20/2014	276.3648527
10/21/2014	320.1539189
10/22/2014	295.0697952
10/23/2014	291.2693954
10/24/2014	296.1047144
10/25/2014	217.7091296
10/26/2014	248.0842207
10/27/2014	301.6940203
10/28/2014	236.8419955
10/29/2014	312.3867407
10/30/2014	304.6494125
10/31/2014	291.7130224
11/1/2014	242.4866611
11/2/2014	240.5003921
11/3/2014	232.1242557
11/4/2014	248.4510849
11/5/2014	307.5831855
11/6/2014	238.6446007
11/7/2014	296.2433967
11/8/2014	248.9993742
11/9/2014	295.6987527
11/10/2014	275.4775438
11/11/2014	248.2424384
11/12/2014	284.4664388
11/13/2014	298.6906332
11/14/2014	288.2943848
11/15/2014	304.6958819
11/16/2014	247.4383774
11/17/2014	275.5887508
11/18/2014	282.0775221
11/19/2014	278.3808376
11/20/2014	271.0038182
11/21/2014	309.0491892
11/22/2014	278.6239117
11/23/2014	259.902417
11/24/2014	281.3732119
11/25/2014	290.2239076
11/26/2014	299.4041065
11/27/2014	362.0025368
11/28/2014	286.7955137
11/29/2014	269.3618581
11/30/2014	288.3509571
12/1/2014	234.1329905
12/2/2014	235.0010502
12/3/2014	287.6324713
12/4/2014	236.3865718
12/5/2014	291.2738316
12/6/2014	273.6839037
12/7/2014	320.9346
12/8/2014	226.8178711
12/9/2014	285.6453513
12/10/2014	270.3235947
12/11/2014	307.8630539
12/12/2014	275.8114525
12/13/2014	288.3023854
12/14/2014	267.495737
12/15/2014	278.0322813
12/16/2014	286.192682
12/17/2014	288.1861446
12/18/2014	331.7140704
12/19/2014	243.2870024
12/20/2014	410.8448207
12/21/2014	441.0998382
12/22/2014	261.2333986
12/23/2014	295.4262985
12/24/2014	292.8826817
12/25/2014	382.8509333
12/26/2014	289.474723
12/27/2014	310.8412961
12/28/2014	309.6031
12/29/2014	272.6493836
12/30/2014	287.1306532
12/31/2014	298.3679427
1/1/2015	161.9952559
1/2/2015	199.679491
1/3/2015	396.4662444
1/4/2015	381.923816
1/5/2015	367.3813875
1/6/2015	352.8389591
1/7/2015	338.2965306
1/8/2015	323.7541022
1/9/2015	309.2116737
1/10/2015	294.6692453
1/11/2015	280.1268168
1/12/2015	265.5843884
1/13/2015	251.0419599
1/14/2015	246.5964778
1/15/2015	349.4358009
1/16/2015	211.4053184
1/17/2015	190.6158122
1/18/2015	308.2367024
1/19/2015	306.3256951
1/20/2015	278.5823483
1/21/2015	270.4166118
1/22/2015	303.0215649
1/23/2015	279.139923
1/24/2015	266.2733294
1/25/2015	277.257108
1/26/2015	285.6629433
1/27/2015	250.8804365
1/28/2015	246.7824294
1/29/2015	233.6997932
1/30/2015	262.3125424
1/31/2015	355.3099099
2/1/2015	231.0249753
2/2/2015	290.8639078
2/3/2015	309.9963016
2/4/2015	304.2438657
2/5/2015	298.4914299
2/6/2015	292.738994
2/7/2015	286.9865582
2/8/2015	281.2341223
2/9/2015	275.4816864
2/10/2015	269.7292506
2/11/2015	263.9768148
2/12/2015	258.2243789
2/13/2015	252.471943
2/14/2015	311.4714024
2/15/2015	253.4530063
2/16/2015	266.7589642
2/17/2015	283.2280619
2/18/2015	311.7716155
2/19/2015	257.6497138
2/20/2015	364.8262872
2/21/2015	333.6899073
2/22/2015	260.65825
2/23/2015	317.1402003
2/24/2015	293.5144042
2/25/2015	254.4988993
2/26/2015	274.4642713
2/27/2015	301.037471
2/28/2015	249.1976529
3/1/2015	205.7299335
3/2/2015	269.2076793
3/3/2015	303.9534512
3/4/2015	308.4098263
3/5/2015	312.8662015
3/6/2015	317.3225766
3/7/2015	321.7789517
3/8/2015	326.2353269
3/9/2015	330.6917021
3/10/2015	335.1480771
3/11/2015	339.6044522
3/12/2015	344.0608275
3/13/2015	348.5172025
3/14/2015	300.4285556
3/15/2015	259.0440529
3/16/2015	221.7385951
3/17/2015	258.8065114
3/18/2015	269.7833436
3/19/2015	278.6932736
3/20/2015	275.6372668
3/21/2015	321.746413
3/22/2015	326.6271047
3/23/2015	276.7568091
3/24/2015	287.9120239
3/25/2015	256.9316554
3/26/2015	265.6120912
3/27/2015	291.5028224
3/28/2015	411.403057
3/29/2015	231.8452929
3/30/2015	385.2081969
3/31/2015	280.7019583
4/1/2015	206.6105235
4/2/2015	268.7115989
4/3/2015	242.8130786
4/4/2015	243.034047
4/5/2015	243.2550155
4/6/2015	243.475984
4/7/2015	243.6969523
4/8/2015	243.9179208
4/9/2015	244.1388892
4/10/2015	244.3598576
4/11/2015	244.5808262
4/12/2015	244.8017945
4/13/2015	245.0227629
4/14/2015	245.2437314
4/15/2015	245.4646998
